# Supplementary material for: Exploring the miRNAs Profile in Dark-Cutting Beef
Source: Foods. 2024 Mar 21;13(6):960. doi: 10.3390/foods13060960 (PMC10970431; doi:10.3390/foods13060960)
Supplement: Supplementary file 1 [file foods-13-00960-s001.zip]

Archive with 1 entries (1 files):
- foods-2902281-supplementary.pdf
